# Supplementary material for: The prognosis biomarkers based on m6A-related lncRNAs for myeloid leukemia patients
Source: Cancer Cell Int. 2022 Jan 7;22:10. doi: 10.1186/s12935-021-02428-3 (PMC8739709; doi:10.1186/s12935-021-02428-3)
Supplement: Supplementary file 1 — Additional file 1: Table S1. The specific data information and cluster grouping of clinical samples. [file 12935_2021_2428_MOESM1_ESM.xlsx]

## Sheet: Sheet1
Id	futime	fustat	Age	Gender	Grade	Stage	T	M	N	Custer
TCGA-AB-2932	0	0	62	MALE	unknow	unknow	unknow	unknow	unknow	1
TCGA-AB-2986	0	1	83	MALE	unknow	unknow	unknow	unknow	unknow	1
TCGA-AB-2893	0	1	61	FEMALE	unknow	unknow	unknow	unknow	unknow	1
TCGA-AB-2825	0	1	75	MALE	unknow	unknow	unknow	unknow	unknow	1
TCGA-AB-2885	0	1	73	MALE	unknow	unknow	unknow	unknow	unknow	1
TCGA-AB-2896	0	1	73	FEMALE	unknow	unknow	unknow	unknow	unknow	1
TCGA-AB-2937	0	1	76	MALE	unknow	unknow	unknow	unknow	unknow	1
TCGA-AB-2843	0	1	76	FEMALE	unknow	unknow	unknow	unknow	unknow	1
TCGA-AB-2851	0	1	65	MALE	unknow	unknow	unknow	unknow	unknow	1
TCGA-AB-2811	0	1	69	MALE	unknow	unknow	unknow	unknow	unknow	1
TCGA-AB-2925	0	1	66	FEMALE	unknow	unknow	unknow	unknow	unknow	1
TCGA-AB-2834	0	1	61	FEMALE	unknow	unknow	unknow	unknow	unknow	1
TCGA-AB-2817	0	1	76	MALE	unknow	unknow	unknow	unknow	unknow	1
TCGA-AB-2934	28	0	65	MALE	unknow	unknow	unknow	unknow	unknow	1
TCGA-AB-2912	28	1	74	MALE	unknow	unknow	unknow	unknow	unknow	1
TCGA-AB-2936	30	0	22	MALE	unknow	unknow	unknow	unknow	unknow	1
TCGA-AB-2830	30	1	82	FEMALE	unknow	unknow	unknow	unknow	unknow	1
TCGA-AB-2818	30	1	45	MALE	unknow	unknow	unknow	unknow	unknow	1
TCGA-AB-2845	30	1	67	FEMALE	unknow	unknow	unknow	unknow	unknow	1
TCGA-AB-2901	31	0	52	MALE	unknow	unknow	unknow	unknow	unknow	1
TCGA-AB-2938	31	1	63	MALE	unknow	unknow	unknow	unknow	unknow	1
TCGA-AB-2859	31	1	71	FEMALE	unknow	unknow	unknow	unknow	unknow	1
TCGA-AB-2970	31	1	81	MALE	unknow	unknow	unknow	unknow	unknow	1
TCGA-AB-2857	31	1	78	MALE	unknow	unknow	unknow	unknow	unknow	1
TCGA-AB-2965	31	1	68	FEMALE	unknow	unknow	unknow	unknow	unknow	1
TCGA-AB-2983	31	1	60	FEMALE	unknow	unknow	unknow	unknow	unknow	1
TCGA-AB-2882	31	1	78	MALE	unknow	unknow	unknow	unknow	unknow	1
TCGA-AB-2878	31	1	76	FEMALE	unknow	unknow	unknow	unknow	unknow	1
TCGA-AB-2924	59	0	61	FEMALE	unknow	unknow	unknow	unknow	unknow	1
TCGA-AB-2871	59	0	27	MALE	unknow	unknow	unknow	unknow	unknow	1
TCGA-AB-2886	61	0	54	FEMALE	unknow	unknow	unknow	unknow	unknow	1
TCGA-AB-2812	61	1	72	FEMALE	unknow	unknow	unknow	unknow	unknow	1
TCGA-AB-2920	61	1	66	MALE	unknow	unknow	unknow	unknow	unknow	1
TCGA-AB-2839	61	1	75	MALE	unknow	unknow	unknow	unknow	unknow	1
TCGA-AB-2959	62	1	64	FEMALE	unknow	unknow	unknow	unknow	unknow	1
TCGA-AB-2836	89	1	51	MALE	unknow	unknow	unknow	unknow	unknow	1
TCGA-AB-2875	90	0	59	MALE	unknow	unknow	unknow	unknow	unknow	1
TCGA-AB-3009	90	1	88	FEMALE	unknow	unknow	unknow	unknow	unknow	1
TCGA-AB-2858	92	1	67	FEMALE	unknow	unknow	unknow	unknow	unknow	1
TCGA-AB-2805	122	1	63	MALE	unknow	unknow	unknow	unknow	unknow	1
TCGA-AB-2948	122	1	58	MALE	unknow	unknow	unknow	unknow	unknow	1
TCGA-AB-2847	123	1	71	FEMALE	unknow	unknow	unknow	unknow	unknow	1
TCGA-AB-2869	150	0	29	FEMALE	unknow	unknow	unknow	unknow	unknow	1
TCGA-AB-2973	150	1	63	MALE	unknow	unknow	unknow	unknow	unknow	1
TCGA-AB-2899	151	1	77	MALE	unknow	unknow	unknow	unknow	unknow	1
TCGA-AB-2873	153	0	51	MALE	unknow	unknow	unknow	unknow	unknow	1
TCGA-AB-2884	153	1	41	FEMALE	unknow	unknow	unknow	unknow	unknow	1
TCGA-AB-2826	153	1	67	MALE	unknow	unknow	unknow	unknow	unknow	1
TCGA-AB-2971	153	1	76	MALE	unknow	unknow	unknow	unknow	unknow	1
TCGA-AB-2889	181	0	26	MALE	unknow	unknow	unknow	unknow	unknow	1
TCGA-AB-2814	181	1	68	FEMALE	unknow	unknow	unknow	unknow	unknow	1
TCGA-AB-2815	181	1	50	FEMALE	unknow	unknow	unknow	unknow	unknow	1
TCGA-AB-2821	183	1	61	MALE	unknow	unknow	unknow	unknow	unknow	1
TCGA-AB-3008	184	1	70	MALE	unknow	unknow	unknow	unknow	unknow	1
TCGA-AB-2966	184	1	75	FEMALE	unknow	unknow	unknow	unknow	unknow	1
TCGA-AB-2806	184	1	66	FEMALE	unknow	unknow	unknow	unknow	unknow	1
TCGA-AB-2950	212	0	43	MALE	unknow	unknow	unknow	unknow	unknow	1
TCGA-AB-2822	212	1	31	FEMALE	unknow	unknow	unknow	unknow	unknow	1
TCGA-AB-2846	212	1	45	MALE	unknow	unknow	unknow	unknow	unknow	1
TCGA-AB-3002	212	1	18	MALE	unknow	unknow	unknow	unknow	unknow	1
TCGA-AB-2963	212	1	31	FEMALE	unknow	unknow	unknow	unknow	unknow	1
TCGA-AB-2992	214	1	71	MALE	unknow	unknow	unknow	unknow	unknow	1
TCGA-AB-2919	215	1	77	MALE	unknow	unknow	unknow	unknow	unknow	2
TCGA-AB-2982	242	1	66	FEMALE	unknow	unknow	unknow	unknow	unknow	2
TCGA-AB-2888	243	0	64	FEMALE	unknow	unknow	unknow	unknow	unknow	1
TCGA-AB-2898	243	0	50	FEMALE	unknow	unknow	unknow	unknow	unknow	1
TCGA-AB-2897	243	1	81	MALE	unknow	unknow	unknow	unknow	unknow	2
TCGA-AB-2881	245	0	68	FEMALE	unknow	unknow	unknow	unknow	unknow	1
TCGA-AB-2872	245	1	57	FEMALE	unknow	unknow	unknow	unknow	unknow	2
TCGA-AB-2874	273	0	51	FEMALE	unknow	unknow	unknow	unknow	unknow	1
TCGA-AB-2877	273	1	81	FEMALE	unknow	unknow	unknow	unknow	unknow	2
TCGA-AB-2980	273	1	50	MALE	unknow	unknow	unknow	unknow	unknow	2
TCGA-AB-2984	275	1	64	FEMALE	unknow	unknow	unknow	unknow	unknow	2
TCGA-AB-2913	303	1	62	FEMALE	unknow	unknow	unknow	unknow	unknow	2
TCGA-AB-2939	304	0	55	MALE	unknow	unknow	unknow	unknow	unknow	1
TCGA-AB-2862	304	1	76	MALE	unknow	unknow	unknow	unknow	unknow	2
TCGA-AB-3007	305	1	34	FEMALE	unknow	unknow	unknow	unknow	unknow	2
TCGA-AB-2990	306	0	34	FEMALE	unknow	unknow	unknow	unknow	unknow	1
TCGA-AB-3001	306	1	54	MALE	unknow	unknow	unknow	unknow	unknow	2
TCGA-AB-2981	334	0	57	MALE	unknow	unknow	unknow	unknow	unknow	1
TCGA-AB-2999	335	1	45	MALE	unknow	unknow	unknow	unknow	unknow	2
TCGA-AB-2994	365	1	73	FEMALE	unknow	unknow	unknow	unknow	unknow	2
TCGA-AB-2991	365	1	67	MALE	unknow	unknow	unknow	unknow	unknow	2
TCGA-AB-3011	365	1	50	MALE	unknow	unknow	unknow	unknow	unknow	2
TCGA-AB-3012	365	1	29	MALE	unknow	unknow	unknow	unknow	unknow	2
TCGA-AB-2849	365	1	47	FEMALE	unknow	unknow	unknow	unknow	unknow	2
TCGA-AB-2823	366	1	44	MALE	unknow	unknow	unknow	unknow	unknow	2
TCGA-AB-2942	393	0	69	FEMALE	unknow	unknow	unknow	unknow	unknow	1
TCGA-AB-2979	393	0	48	FEMALE	unknow	unknow	unknow	unknow	unknow	1
TCGA-AB-2949	396	0	59	MALE	unknow	unknow	unknow	unknow	unknow	1
TCGA-AB-2931	427	1	60	FEMALE	unknow	unknow	unknow	unknow	unknow	2
TCGA-AB-2883	455	0	72	MALE	unknow	unknow	unknow	unknow	unknow	1
TCGA-AB-2914	457	0	51	MALE	unknow	unknow	unknow	unknow	unknow	1
TCGA-AB-2840	457	1	57	FEMALE	unknow	unknow	unknow	unknow	unknow	2
TCGA-AB-2998	486	1	51	FEMALE	unknow	unknow	unknow	unknow	unknow	2
TCGA-AB-2916	487	0	35	FEMALE	unknow	unknow	unknow	unknow	unknow	1
TCGA-AB-2892	577	0	59	MALE	unknow	unknow	unknow	unknow	unknow	1
TCGA-AB-2911	609	0	31	MALE	unknow	unknow	unknow	unknow	unknow	1
TCGA-AB-2917	638	0	42	MALE	unknow	unknow	unknow	unknow	unknow	1
TCGA-AB-2876	638	0	60	FEMALE	unknow	unknow	unknow	unknow	unknow	1
TCGA-AB-3000	641	0	67	FEMALE	unknow	unknow	unknow	unknow	unknow	1
TCGA-AB-2995	671	0	30	FEMALE	unknow	unknow	unknow	unknow	unknow	1
TCGA-AB-2996	699	0	50	MALE	unknow	unknow	unknow	unknow	unknow	1
TCGA-AB-2835	699	0	61	FEMALE	unknow	unknow	unknow	unknow	unknow	1
TCGA-AB-2828	699	0	58	MALE	unknow	unknow	unknow	unknow	unknow	1
TCGA-AB-2819	730	0	60	MALE	unknow	unknow	unknow	unknow	unknow	1
TCGA-AB-2808	792	0	22	FEMALE	unknow	unknow	unknow	unknow	unknow	1
TCGA-AB-2941	882	0	48	FEMALE	unknow	unknow	unknow	unknow	unknow	1
TCGA-AB-2955	915	1	53	MALE	unknow	unknow	unknow	unknow	unknow	2
TCGA-AB-2915	943	0	42	FEMALE	unknow	unknow	unknow	unknow	unknow	1
TCGA-AB-2820	1035	0	58	MALE	unknow	unknow	unknow	unknow	unknow	1
TCGA-AB-2842	1127	0	55	MALE	unknow	unknow	unknow	unknow	unknow	1
TCGA-AB-2890	1157	0	38	MALE	unknow	unknow	unknow	unknow	unknow	1
TCGA-AB-2910	1186	0	51	FEMALE	unknow	unknow	unknow	unknow	unknow	1
TCGA-AB-2861	1216	0	61	MALE	unknow	unknow	unknow	unknow	unknow	1
TCGA-AB-2988	1216	0	41	FEMALE	unknow	unknow	unknow	unknow	unknow	1
TCGA-AB-2863	1219	0	45	FEMALE	unknow	unknow	unknow	unknow	unknow	1
TCGA-AB-2977	1249	0	25	MALE	unknow	unknow	unknow	unknow	unknow	1
TCGA-AB-2908	1277	0	58	FEMALE	unknow	unknow	unknow	unknow	unknow	1
TCGA-AB-2813	1430	0	33	FEMALE	unknow	unknow	unknow	unknow	unknow	1
TCGA-AB-2952	1492	0	55	FEMALE	unknow	unknow	unknow	unknow	unknow	1
TCGA-AB-2810	1551	0	63	MALE	unknow	unknow	unknow	unknow	unknow	1
TCGA-AB-2935	1581	0	35	MALE	unknow	unknow	unknow	unknow	unknow	1
TCGA-AB-2865	1581	0	74	MALE	unknow	unknow	unknow	unknow	unknow	1
TCGA-AB-2853	1581	0	31	FEMALE	unknow	unknow	unknow	unknow	unknow	1
TCGA-AB-2927	1611	0	48	MALE	unknow	unknow	unknow	unknow	unknow	1
TCGA-AB-2976	1642	1	56	MALE	unknow	unknow	unknow	unknow	unknow	2
TCGA-AB-2844	1673	0	48	MALE	unknow	unknow	unknow	unknow	unknow	1
TCGA-AB-2841	1706	1	32	FEMALE	unknow	unknow	unknow	unknow	unknow	2
TCGA-AB-2933	1735	0	62	MALE	unknow	unknow	unknow	unknow	unknow	1
TCGA-AB-2929	1798	0	25	MALE	unknow	unknow	unknow	unknow	unknow	1
TCGA-AB-2856	1826	0	40	FEMALE	unknow	unknow	unknow	unknow	unknow	1
TCGA-AB-2895	1885	0	21	FEMALE	unknow	unknow	unknow	unknow	unknow	1
TCGA-AB-2866	1887	0	53	MALE	unknow	unknow	unknow	unknow	unknow	1
TCGA-AB-2870	2100	0	45	MALE	unknow	unknow	unknow	unknow	unknow	1
TCGA-AB-2894	2220	0	39	MALE	unknow	unknow	unknow	unknow	unknow	1
TCGA-AB-2956	2284	0	55	MALE	unknow	unknow	unknow	unknow	unknow	1
TCGA-AB-2900	2496	0	52	FEMALE	unknow	unknow	unknow	unknow	unknow	1
TCGA-AB-2987	2557	0	30	MALE	unknow	unknow	unknow	unknow	unknow	1
TCGA-AB-2867	2861	0	23	MALE	unknow	unknow	unknow	unknow	unknow	1
TCGA-AB-2848	455	1	62	MALE	unknow	unknow	unknow	unknow	unknow
TCGA-AB-2833	456	1	77	MALE	unknow	unknow	unknow	unknow	unknow
TCGA-AB-2926	457	1	57	FEMALE	unknow	unknow	unknow	unknow	unknow
TCGA-AB-2968	458	1	79	MALE	unknow	unknow	unknow	unknow	unknow
TCGA-AB-3006	485	1	61	MALE	unknow	unknow	unknow	unknow	unknow
TCGA-AB-2904	517	1	65	MALE	unknow	unknow	unknow	unknow	unknow
TCGA-AB-2864	577	1	54	FEMALE	unknow	unknow	unknow	unknow	unknow
TCGA-AB-2831	640	1	59	MALE	unknow	unknow	unknow	unknow	unknow
TCGA-AB-2993	761	1	57	FEMALE	unknow	unknow	unknow	unknow	unknow
TCGA-AB-2803	792	1	61	FEMALE	unknow	unknow	unknow	unknow	unknow
