# Supplementary material for: The prognosis biomarkers based on m6A-related lncRNAs for myeloid leukemia patients
Source: Cancer Cell Int. 2022 Jan 7;22:10. doi: 10.1186/s12935-021-02428-3 (PMC8739709; doi:10.1186/s12935-021-02428-3)
Supplement: Supplementary file 3 — Additional file 3: Table S3. The specific raw data information of clinical samples in the training group and testing group. [file 12935_2021_2428_MOESM3_ESM.xlsx]

## Sheet: Sheet1
id	futime	fustat	AL031716.1	AC099811.5	AC004918.5	AC007383.1	AC127024.5	AC005332.3	AL139002.1	AL158163.1	AC000120.2	AC106738.1	AC002401.3	NARF-IT1	AC006141.1	LINC00839	AC127024.4	CRNDE	SMC5-AS1	AL162274.2	AL136114.1	AC020916.2	AC007878.1	AC009118.3	AC084824.4	ZNF433-AS1	AL391834.1	AC090425.3	AJ011931.1	AL080317.2	CHROMR	STARD4-AS1	AC011477.1	AC112512.1	LINC01645	AC011120.1	AC080037.2	AC008906.1	AC073094.1	AL139353.2	AC118344.1	AP003498.2	LINC00997	AC108058.1	AJ239328.1	LINC02234	AL449106.1	MRGPRF-AS1	AC025430.1
TCGA-AB-2914	2.16986	0	3.79176	17.4708	13.1658	5.67517	31.058	0.991299	0.0445595	4.94792	4.55298	0	0.091347	5.85381	5.94555	0	29.1005	4.37654	6.83143	1.33169	0	2.67951	17.5454	3.1307	5.35276	7.29473	5.74181	1.20337	0.177416	4.09844	16.7361	12.8116	13.0048	8.24682	0	16.2317	0.994644	6.38425	0	2.3788	5.66326	0	3.58483	0.0462162	0.250838	0.0484833	0.30449	0	4.35824
TCGA-AB-2925	0.665753	1	1.00582	0.618351	3.31376	2.83555	10.5578	4.42244	0	4.54204	1.40903	0	0	3.60472	0.958076	0.0114053	9.77896	3.64866	0.190596	2.16766	0	1.92502	2.19505	1.9235	1.43235	1.66532	1.57069	0.851231	0.0106959	1.50103	9.16674	2.23731	3.27027	2.29584	0.271427	12.0884	1.3492	1.86393	0	0.476233	1.40381	0	0.956971	0.0306487	0.0221795	0	0.121155	0.0873089	0.481702
TCGA-AB-3007	4.33151	0	4.48142	6.85827	10.4097	15.1171	16.5347	14.609	0	6.87091	3.99946	0.447029	1.09421	5.71814	2.81031	0.0549366	18.5494	27.0753	14.6006	3.28701	1.30029	3.20967	9.20171	2.97804	4.16207	4.52841	4.69987	2.11415	1.22359	3.61506	14.8972	7.91192	10.8383	3.79856	10.3285	38.2177	5.19901	5.45099	1.03777	1.91756	11.2185	0	4.62163	0.0246046	4.17985	0.0774347	0.859154	3.86001	3.48036
TCGA-AB-2819	6.83836	0	1.62748	3.22753	5.56494	4.3863	22.043	3.9304	0	2.69979	2.24139	0.0775062	0.379428	4.08868	4.80842	0.0119062	22.856	10.1035	0.474459	2.17904	0	2.00956	6.35748	1.6255	3.57561	5.57439	2.93153	1.16631	0	3.36605	14.8408	3.22741	8.15709	7.87198	0.0566695	4.01318	0.312989	1.50103	0.0642603	1.05644	4.92928	0	2.7341	0.0213298	0	0	0.646433	0.117184	3.2965
TCGA-AB-2858	1.58082	1	2.58038	5.04836	8.04573	5.65963	17.6234	5.27701	0	5.55473	2.98231	0	0.722834	5.50068	4.80734	0.0136092	14.6632	3.92965	3.6913	2.01174	0	5.30078	7.24714	2.47734	3.34395	5.51317	2.8965	1.77751	0.0510509	3.50109	20.2704	4.60709	11.5685	4.58807	0.129551	3.87365	0.536637	3.0502	0	1.54495	6.24346	0	2.0554	0.0487615	0.00661633	0	0.610393	0	3.12938
TCGA-AB-2952	0.0849315	1	0.541958	2.1043	4.40948	2.80571	6.21726	2.83373	0	2.07285	0.668835	0	0.587531	4.40755	0.397103	0.0122909	5.78205	0.344685	0.837381	1.29776	0	0.87767	2.57891	1.05288	2.44957	1.86777	1.12843	0.974658	0.138317	1.1849	4.57311	1.34285	4.45982	0.844816	0	1.15079	0.0969305	1.40606	0	0.36887	2.20045	0.496664	1.31352	0.539465	0.292795	0.103946	0.246618	0	0.403747
TCGA-AB-2983	0.917808	1	5.24788	9.93663	16.2595	2.68992	32.8515	12.7035	0	8.14199	3.71689	0	1.40474	3.03639	5.36432	0.0146932	26.0879	2.54864	1.26548	3.20626	0	1.62152	11.2263	3.894	5.73637	6.54695	5.82519	2.33032	0.427158	5.07709	14.3926	10.0211	12.4154	5.09779	0	10.0703	1.00426	5.17985	0	2.26236	4.97924	0.0989567	2.59546	0.118452	0.571466	0.579893	0.520272	0.0160683	3.51654
TCGA-AB-2916	2.41644	0	3.18486	10.7958	9.51523	1.55473	15.0495	6.39794	0.0891128	7.72601	3.99622	0	0.0913406	6.6896	4.09307	0	13.7011	0.339381	1.30429	1.81581	0	1.89786	19.3359	2.25579	4.78898	2.45643	4.59313	2.0857	0.258041	3.14813	7.60403	2.72582	8.07289	3.8839	0	6.89154	0.22604	9.87683	0	1.32395	3.49119	0.347463	1.21511	0.0616173	0.300985	0	0.263873	0	2.25967
TCGA-AB-2899	1.83836	1	2.87592	6.99168	9.97601	3.18728	22.827	8.68248	0.0456714	5.87081	3.26661	0	0.187253	5.35703	2.88559	0.0352551	23.5403	0.512656	0.317238	4.71516	0	2.28864	11.045	3.11444	5.05319	7.88941	3.45749	2.87793	0	3.63743	5.89979	7.71824	14.1791	3.11563	0	6.27176	0.834106	5.92624	0	1.38009	4.31116	0.118719	1.26109	0.189477	0.00856991	0.0993862	0.374505	0.0192773	3.30888
TCGA-AB-2959	1.33973	1	5.44277	20.389	40.8926	5.65821	26.5584	10.6583	0	10.9396	4.96038	0	0.83105	12.7329	6.98371	0	19.655	1.02927	0.75984	3.1818	0	2.93432	21.5347	3.86279	5.17356	6.19438	8.19837	0.973152	0.0326076	4.70789	23.0411	13.6198	13.8959	6.43009	0	4.49264	0.639828	7.83358	0	1.36111	5.39128	0.234174	0.0460647	0.140154	0.0253562	0.0490098	0.492474	0.0190122	5.7925
TCGA-AB-2874	1.08493	0	1.58144	8.72115	5.79132	5.28655	16.0124	10.377	0.0404013	4.83978	1.97232	0	0.0828226	5.21277	3.59382	0	23.5453	8.82705	3.52793	2.74412	0.388507	2.63192	10.5828	1.96194	4.64039	7.62868	5.07585	1.74572	0.833544	3.51329	16.1033	8.67973	10.6042	4.92528	6.60557	14.1913	1.84464	6.00692	0.0841616	0.793544	4.78581	0.31506	1.43234	0	1.16748	0	0.644176	0	2.1953
TCGA-AB-2948	1.58904	1	2.05635	3.71998	7.14972	2.85066	10.1867	7.27539	0.0274608	4.91187	3.0397	0	0.0562946	6.73193	1.54097	0	11.5002	2.50999	0.844729	2.31283	0.0264069	2.47696	6.56434	1.07818	2.57535	2.21203	3.00774	0.543844	0.278311	1.85988	8.16575	4.88638	5.29818	1.52642	0.302684	9.60618	0.222899	4.87474	0	0.760653	2.35498	0.142764	2.51815	0.170891	0.288558	0	0.387808	0.185454	1.64136
TCGA-AB-2994	4.92603	0	2.85133	6.62374	20.8616	11.8795	17.3615	11.642	0	5.9451	4.14557	0.539678	1.05679	5.24042	2.23208	0.0331612	17.8648	22.0783	11.2112	4.43511	5.24639	5.05888	9.74121	2.75193	4.48147	6.42745	4.22086	1.00546	1.64823	3.45732	15.67	4.7484	8.58282	4.26021	48.1402	72.7784	7.27904	7.85817	1.61081	1.1034	6.91755	0.111668	6.98535	0.0742601	4.38515	0	0.841517	2.42974	3.50141
TCGA-AB-2898	1.07671	0	3.56723	11.2476	17.6125	3.69583	24.3795	12.5369	0	7.31829	4.02515	0	0.457116	9.36344	3.89286	0	26.5127	2.9678	2.19054	6.05816	0	3.1287	10.9595	3.50194	4.69932	7.04812	4.66911	1.36496	1.19452	3.38403	10.7779	9.44571	16.5535	3.26767	0.409635	10.8946	1.53846	5.94753	0	1.14547	7.84163	0.231851	3.10134	0.323783	3.06278	0.0970475	0.426641	0.376474	2.26171
TCGA-AB-2862	3.91781	0	3.74832	4.99399	14.7811	15.634	16.6099	11.3541	0	5.17328	3.55456	0.651027	2.03619	9.47235	4.57744	0	18.0854	21.7791	4.99234	6.80506	1.495	6.38398	6.12637	2.63257	4.68712	4.90717	2.85193	1.78827	1.39118	3.74636	18.4786	6.52553	15.3106	5.21012	18.3262	23.2845	3.24244	3.26879	1.97914	1.97919	7.35367	0	4.96115	0.0447909	2.1312	0.0939762	0.727912	3.0623	3.05055
TCGA-AB-2912	0.750685	1	1.10174	7.60501	9.30068	2.89891	31.2605	6.28437	0	5.99621	3.72378	0	0.265419	6.02399	5.45353	0.0333147	17.5682	3.61599	10.0854	2.34507	0	1.51387	20.826	2.98761	3.7291	3.56897	4.79651	2.87493	0.0156212	3.8883	17.4452	5.55624	8.66479	7.49667	0.23785	12.2898	0.525465	13.9612	0	0.99983	2.18338	0	0.147121	0.0298414	0.0242947	0	0.157285	0	2.73591
TCGA-AB-2810	0.0849315	1	1.18288	1.64872	5.42207	8.06861	10.1252	6.48768	0	3.59714	1.42642	0.134332	0.43841	11.727	4.80029	0	10.8037	9.70932	0.954953	4.35769	0.154238	6.1621	2.03053	5.52407	1.6338	4.65057	5.16698	0.770062	0.522503	1.66525	11.7278	1.47741	4.55547	7.53095	0.883963	18.4708	0.162739	1.20442	0	0.376969	4.25516	0.555909	2.91611	0.0184841	0.411323	0.0581726	1.72928	0	0.968376
TCGA-AB-2937	0.589041	1	3.88829	10.2022	10.8154	9.49408	29.0344	2.35231	0	2.045	2.80605	0	0.766412	5.01861	5.42178	0	29.8049	0.599504	6.3685	0.225717	0	2.08161	7.21539	2.18891	2.97651	5.83346	2.74327	1.19661	0.10525	2.90895	13.2888	3.77543	19.243	6.34979	0	6.0647	0.716505	2.24589	0	1.40169	5.27949	0.21596	2.57723	0.0287229	0.023384	0.0903957	0.189237	0.0350669	3.68671
TCGA-AB-2841	3.83836	1	1.10319	2.07682	8.38964	16.2699	12.7707	11.9178	0	3.25562	1.60565	0.07403	1.20803	5.87523	1.10226	0.0227444	9.06027	18.5683	7.57248	1.92121	1.75667	0.442946	3.40644	1.52215	3.04267	3.21719	2.04072	1.53838	0.629225	1.81079	20.5321	6.06649	5.77129	1.76806	26.4144	7.62379	2.39161	3.29223	0.122757	0.667758	4.34463	0	5.17273	0.0101866	2.17833	0	0.590595	2.36293	1.12071
TCGA-AB-2893	0.580822	1	1.53802	0.663535	1.28181	4.68232	10.5329	5.87079	0.0273854	1.45304	0.746178	0.137613	0	4.33643	1.54812	0.0211396	8.1804	6.34557	0.163047	0.744024	0	2.81324	2.24838	1.86748	1.93342	1.75721	1.63207	0.295828	0	1.0018	16.6385	1.29042	2.11881	3.07905	0.100618	9.93607	0.444574	2.02351	0	0.303426	1.13202	0.213559	1.62437	0	0.0873575	0	0.149707	0.011559	0.892829
TCGA-AB-2915	0.003	1	1.10933	6.74809	5.21206	4.12244	12.4079	3.75705	0	3.8507	1.46154	0	0.400872	4.62558	1.80177	0.0125791	12.8852	0.182916	1.0834	1.50528	0	1.3882	7.31746	1.68369	3.29689	1.74687	2.93973	0.82148	0.0471866	1.92803	7.35483	3.40461	7.14982	2.14098	0	1.97866	0.132271	3.8472	0	0.88635	2.41291	0.423592	1.17767	0.180282	0.0550396	0	0.133624	0.0137563	1.12158
TCGA-AB-2856	0.410959	1	1.61801	0.794323	3.32468	3.26019	13.4411	3.91179	0	1.61391	1.20962	0	0.0672057	2.84553	1.28093	0.0126532	13.5371	8.39802	0.471697	2.13763	0	1.06782	1.77606	2.26944	1.41634	2.25419	1.90096	0.649252	0.0118662	0.986825	10.2141	1.89037	2.50434	2.56775	0.060225	9.52511	0.365889	0.856688	0	0.561361	3.11481	0	1.54222	0.011334	0.0246062	0	0.19415	0.0276748	0.653163
TCGA-AB-2919	0.167123	0	2.7061	6.96754	37.1465	8.11585	25.9581	16.6946	0	6.25486	3.43757	1.44503	0.416122	6.42851	4.37343	0	20.6079	45.5021	1.04069	5.42295	2.11462	5.34023	7.7281	5.34809	4.63438	7.39317	3.70546	2.92365	0.0979634	3.48649	21.8666	18.973	12.9882	2.88488	19.8258	7.58	1.0641	3.38385	0	2.43648	6.63745	0	6.46986	0.0467851	0.31106	0.0368101	0.832243	0	3.55403
TCGA-AB-2845	0.832877	1	1.56417	5.60096	16.0126	4.4898	24.5234	15.3658	0	3.88782	3.06075	0	0.251215	5.78546	2.68696	0	18.1234	1.25273	0.851202	3.74553	0	1.84224	7.10091	2.94379	4.29355	5.87861	2.07253	1.26861	0.243957	1.99808	16.5484	11.7934	9.21122	4.08313	0	5.09274	0.590596	4.83106	0	1.54292	4.02597	0	1.31589	0.031775	0.45989	0.0333337	0.390779	0	1.60919
TCGA-AB-2863	0.0849315	1	1.88582	6.77986	17.7386	4.21554	14.9034	10.707	0.0307799	3.67037	3.66919	0	0	7.76223	2.36693	0	15.4142	6.12031	3.60406	1.83975	0.266388	1.4653	6.3263	3.18024	5.15701	7.5513	7.38708	1.05291	0.167116	2.65088	17.5769	5.88506	9.79711	7.1353	3.10996	5.96204	0.624601	5.76904	0	1.79819	3.11437	0.24003	2.90646	0.0212829	0.35809	0	0.504791	0.0259836	2.007
TCGA-AB-2920	1.00274	1	1.08905	6.02569	6.42718	6.00085	7.68348	0.129417	0	2.4327	1.96153	0	0.196772	3.45268	1.90183	0.0123491	6.93387	0.564371	5.68308	2.52089	0	1.36283	7.77341	1.9835	2.76462	3.10648	1.49453	1.03688	0.162134	2.33421	7.80465	2.82108	8.46055	3.15276	0	4.90248	0.38956	1.23974	0	0.821806	9.71208	0	1.42882	0.33185	0.270168	0	0.903694	0.0135049	2.43397
TCGA-AB-2938	0.832877	1	1.29182	7.7055	5.53523	3.7138	10.0515	5.2728	0	2.92444	4.30877	0	0.135309	5.41939	2.75731	1.99981	11.7912	2.95033	1.34267	1.79325	0	1.32302	7.29914	1.70492	4.34696	5.18033	2.33891	1.18834	0.119454	2.31797	7.60381	1.42329	13.9305	2.8142	0.42439	4.96132	0.837119	2.79539	0	1.94464	4.49981	1.54416	1.22627	2.53296	1.29426	0.143633	0.150343	0.0139298	2.57032
TCGA-AB-2965	0.917808	1	2.05286	4.30004	6.28356	2.21524	14.8118	9.88638	0.0952283	4.23663	2.1983	0	0.0650727	6.32957	2.48056	0.0367548	20.1725	2.90137	1.60641	1.8973	0.0305245	1.4316	9.55582	1.83665	4.14762	2.93126	2.96546	1.88594	0.0344687	2.82007	18.0551	4.83707	9.544	5.0527	0.0583136	11.6547	1.44931	4.69095	0	1.11906	2.48718	0.165026	2.09925	0	0.0238252	0.034538	0.202448	0.107186	2.93219
TCGA-AB-2927	0.246575	1	1.91535	4.51811	15.6828	3.0086	19.0665	6.90168	0	5.24258	1.87534	0	0.372117	4.85445	2.47483	0.0420363	13.7152	0.829572	0.234159	2.3672	0	2.45597	10.8073	2.10056	3.55771	3.7194	4.79499	0.980427	0.0262811	3.55162	6.08928	3.70548	5.61771	4.03595	0	5.35275	0.699864	5.85572	0	0.603365	3.11336	0.0943696	2.32664	0.150615	0.068122	0	0.33077	0.0766174	1.64389
TCGA-AB-2866	0.419178	1	2.27158	2.36835	5.96545	3.26665	7.02152	10.1228	0	4.0764	3.178	0	0.228018	6.56677	1.84936	0	12.4867	0.312132	0.496674	2.61901	0.0356532	1.30055	5.11476	1.53231	3.4771	2.3109	2.92624	0.600767	0.01342	1.99959	9.82133	2.73014	5.44669	2.95083	0.0681114	6.16332	0.45142	5.54594	0	0.746905	3.88869	0	2.50251	0.0256364	0	0.080682	0.743171	0	1.27593
TCGA-AB-2869	0.665753	0	3.61364	8.6611	25.3063	6.82589	18.6548	11.2127	0.0393206	5.74272	3.70519	0	0.806073	6.27248	4.9033	0.0151764	20.3821	6.27375	2.10696	4.16633	0.075623	3.64524	10.0362	2.68137	4.64057	6.22031	4.05339	1.91141	0.0569297	3.81385	16.6388	5.09994	15.6348	4.99223	1.01128	13.1297	1.63572	5.10217	0	2.614	4.36669	0	3.12315	0.0543767	0.199212	0.0427831	1.07476	0	3.63218
TCGA-AB-2987	0.50411	1	1.05469	3.01113	4.08797	1.36741	5.33791	6.48783	0	3.62913	1.42783	0	0	3.4207	2.51536	0.01407	12.1704	0.379964	0.307473	2.07985	0	2.00942	4.17381	1.88325	2.72732	1.46822	3.4643	0.853213	0.0395845	1.66884	3.61606	0.407598	3.85581	4.72038	0.0669684	8.90541	0.554806	3.94184	0	0.734372	2.81135	0	0.273391	0.0504124	0.020521	0.237984	0.348743	0	1.12246
TCGA-AB-3002	3.92055	1	0.896596	5.35583	10.0769	7.45918	7.27906	4.99947	0	3.25856	2.71448	0.10182	0.332305	16.3992	3.63851	0	9.13838	1.2347	0.482555	5.50505	0	5.58457	5.1605	1.63298	2.77568	3.91601	4.11227	1.09442	0.792091	2.36348	8.0489	3.81265	2.89729	4.07004	0	4.74493	0.452293	5.87924	0	0.591877	6.30061	0	1.50579	0.0980739	1.52845	0	0.94153	0.0342101	1.83502
TCGA-AB-2984	3.16986	0	1.33164	5.17049	7.36067	22.4443	29.2948	6.32979	0	4.90941	2.71722	0.578217	0.188709	5.99255	3.27154	0	23.1842	58.27	1.91823	3.6264	0.398341	3.80563	11.9021	3.94711	4.462	4.22913	5.56018	1.32586	0	2.65548	20.2444	7.66064	12.5314	3.83761	7.77896	1.8629	0.513696	3.60828	0	2.36439	1.47663	0	4.58151	0.0477378	0.0172731	0.250398	2.62096	0	4.25164
TCGA-AB-2876	3.33973	0	4.74303	5.98331	22.4978	7.87814	23.2109	18.2646	0	5.24871	4.20533	0.088636	0.361594	5.87579	4.50177	0.0408476	22.0056	1.86679	0.437573	4.02546	0	2.12135	9.67416	3.42624	4.98122	7.03937	6.70499	2.54054	0.0766139	3.76092	17.4809	12.6616	14.7182	5.79361	0	13.3605	0.823248	5.88088	0	1.54571	2.72062	0.0917012	2.71784	0.0853745	0.046337	0	0.417843	0	3.45039
TCGA-AB-2815	2.25205	1	2.85332	4.52908	8.08184	2.29038	26.9274	4.86216	0.0316333	5.48516	2.37028	0	0.129696	5.97379	2.06438	0.0244187	28.1626	1.33155	1.39684	1.71887	0	1.7437	9.04582	1.99373	3.26665	4.59244	7.18425	1.70857	0.0114499	2.56567	13.5142	5.62377	9.72793	4.63565	0	8.04783	0.802396	4.38972	0	0.987749	2.20537	0	2.30767	0.0437458	0.0296788	0	0.158518	0	2.23453
TCGA-AB-2982	0.410959	0	1.9683	7.57879	21.7662	15.2343	12.6448	19.0629	0	6.61093	3.64364	0.581169	2.37091	9.76726	2.95653	0.0446383	12.8706	31.2728	19.2229	3.61349	3.39206	2.89777	11.2071	2.92765	3.83887	4.87948	5.77485	0.937004	1.33958	3.433	17.8342	11.3981	8.1553	4.74845	32.2945	31.2625	3.98973	6.20083	1.32508	1.68915	8.5625	0.150317	3.07519	0.0799692	2.56079	0.188757	0.922018	4.71075	3.2469
TCGA-AB-2939	1.24658	0	3.36799	2.97869	5.37118	7.88361	14.0381	14.7419	0	4.05936	2.93948	0	0.27046	5.88048	1.09679	0	12.5571	8.96484	1.751	1.61298	0	3.38826	7.33172	1.60169	3.85784	3.98021	2.81568	0.831353	0.501414	2.64066	13.6595	6.81202	11.5966	2.52088	0	6.77016	0.501978	2.52627	0	1.11295	4.37508	0.0857365	2.77717	0.0912244	1.21305	0.0717746	0.300511	0.0556866	1.07532
TCGA-AB-2913	3.33151	0	7.35452	10.6133	23.3031	5.69229	27.6734	9.52625	0	9.0297	3.53239	0.217153	0.708709	6.74149	4.1853	0	24.172	25.3103	10.999	3.75701	0.249333	2.49032	14.4572	3.52731	5.10005	6.39944	4.52435	2.17847	0.688232	4.86899	21.6766	9.40824	15.1938	6.4692	1.90529	13.3053	1.92922	4.04976	0	1.84992	5.67888	0.112331	2.54851	0.164342	0.964947	0.0470193	0.570904	0	3.05257
TCGA-AB-3009	1.58082	1	2.58461	8.41069	24.16	5.71557	10.0811	14.9182	0	5.36403	3.00496	0.327062	0.444754	8.95755	4.47296	0	13.2156	15.3597	1.8299	3.89026	0.208627	5.10973	14.3952	3.09341	5.44097	5.45545	2.65582	1.32805	0.691047	3.76418	15.8373	11.9418	13.1736	5.09786	1.59423	12.7952	2.24528	3.04975	0.0903889	1.74823	3.72109	0.112791	0.0443746	0.0450039	1.15616	0.0472116	0.37557	0.0183146	2.98646
TCGA-AB-2830	0.753425	1	2.93269	3.21807	11.5798	5.29394	16.6023	8.18227	0	3.99575	3.27478	0.188244	0.230385	5.31672	1.86856	0	15.1396	10.8728	2.11883	2.1373	0.144093	1.87721	6.5278	2.24491	3.90793	5.24343	4.88744	0.87678	0.0542371	2.28658	10.8185	5.00833	8.6217	3.14708	0.757	5.79408	0.456105	4.01696	0.234109	1.35838	5.89356	0	2.03045	0.194268	0.147615	0.326077	0.409573	0.0158118	2.37478
TCGA-AB-2882	1	1	2.45799	12.241	10.8383	4.0262	23.7229	21.78	0	6.1999	2.63776	0	0.772373	8.50715	2.85813	0.133301	26.6652	1.72439	1.71355	2.38846	0.0905767	2.28136	7.06693	2.40058	4.16865	5.5054	3.4389	1.41319	0.261383	3.23567	10.9997	10.9179	11.2236	4.73989	0.865183	7.48855	0.923835	4.49843	0	1.6287	5.24953	0.244844	1.13453	0.629582	0.648062	0.0683241	0.586431	0.0265048	2.33159
TCGA-AB-2991	5.00274	0	2.43037	6.92017	15.676	23.7047	11.232	13.1203	0	3.52628	2.84879	0.922631	1.84014	10.6723	2.73052	0	13.7413	24.9768	6.61963	3.32555	1.05935	3.37358	12.5562	1.72842	4.81531	4.53629	3.54883	0.367293	1.96419	2.98516	14.975	7.14939	7.59231	4.07201	15.5156	25.3608	4.05699	3.82366	0.764953	1.13018	10.925	0	4.71509	0.0846364	3.75147	0.0443941	1.35687	5.57982	2.06923
TCGA-AB-2894	0.49589	1	2.12925	4.45792	2.58354	7.83237	53.0917	15.5538	0.0367974	5.25344	2.52747	0	0.0754347	4.48881	3.45679	0.028405	35.9931	1.87346	0.894594	3.59905	0.353851	1.01418	12.4544	2.92752	6.12643	8.93741	3.25986	1.78875	0.213106	4.19218	17.4625	20.4249	7.96446	7.3216	0.608394	8.03186	0.784046	5.40477	0	1.33432	5.06269	0.573912	1.83142	0.0890528	0.725002	0.120113	0.536424	0.0155317	3.13251
TCGA-AB-2900	0.50411	1	1.56866	1.54476	3.82967	6.25763	11.1885	8.18585	0	2.30168	2.20661	0	0.164306	7.84996	2.89846	0	11.7362	2.98819	2.3462	3.81072	0	3.51433	5.55081	0.910932	3.20935	3.03786	3.09835	0.288602	0	2.29534	15.5576	2.94454	7.06464	3.34136	0	5.90871	0.447268	3.46669	0	0.867861	2.89278	0.208343	2.3907	0.0415647	0.0451185	0.0436037	1.00409	0.0338301	1.59687
TCGA-AB-3012	5.16986	0	1.22524	6.7962	14.2411	14.8931	10.5084	14.0747	0	4.81936	2.47148	0	3.23283	9.28887	3.51977	0.0264636	9.53784	19.9005	8.7087	2.04909	1.21976	6.01274	8.38646	2.37322	2.85385	3.48602	4.19665	1.48133	1.92336	2.90236	19.2755	5.12001	8.25948	3.89782	11.2103	30.328	3.86099	3.45988	1.28547	0.776952	5.77421	0.0891144	4.27729	0.0592616	2.76612	0	0.452908	1.82324	1.73863
TCGA-AB-2897	0.665753	0	1.33988	6.98227	12.9704	9.25356	14.4002	9.80484	0.0414365	5.82508	4.18683	0.416442	1.35912	11.4217	4.85712	0.015993	19.4159	22.6912	22.5118	4.39052	1.43446	4.8796	13.5617	1.58408	5.32691	5.75548	4.07128	1.64125	4.3945	4.35689	17.9452	4.46099	8.03517	6.17694	17.3557	53.8474	6.60066	2.7257	2.50322	1.21038	8.00178	0	4.52011	0.0286514	7.26987	0.0901706	1.1326	4.14508	2.77691
TCGA-AB-2865	0.167123	1	1.85218	10.8796	13.0207	4.63734	12.8305	3.55549	0	3.15969	3.20771	0	0.085809	4.07509	3.60161	0	13.3617	0.0503413	0.436125	2.84307	0	1.78292	5.23674	1.47045	2.86698	3.64739	2.35975	1.13042	0.196961	2.65123	8.5779	2.18633	6.47713	3.30497	0	5.08253	0.212351	5.92176	0	1.18053	5.62982	0.435227	0.285381	0.593329	0.164942	0	0.171618	0	1.5163
TCGA-AB-2976	2.50685	1	4.80737	7.94123	15.9108	5.34975	28.3004	7.66717	0	6.95305	3.39681	0.466923	0.304773	6.23418	3.61515	0.0143453	22.4226	26.1645	1.5859	2.62546	0	2.60751	13.1194	4.41625	5.99221	4.46811	4.6097	1.13758	0.161437	4.38196	19.8586	5.9546	15.1791	6.80831	0.341396	14.9896	2.03639	4.28692	0	1.57237	3.41671	0	3.38292	0.0385493	0.104613	0.121321	0.321705	0.0470638	2.62546
TCGA-AB-2871	0.419178	0	4.8979	13.2217	18.8427	7.02948	20.5487	8.39796	0.0411132	7.39882	5.11102	0.206596	0.927102	6.02797	2.88811	0.0158682	19.6257	19.7287	10.9335	3.46267	0.197676	3.29636	10.2182	2.71865	3.20587	5.88686	2.64886	1.33236	0.312506	3.84162	11.4839	6.25839	12.6029	3.29809	4.45613	7.25041	1.08457	5.44591	0	1.84282	5.09843	0.213741	2.17235	0.298492	0.563166	0.089467	0.973925	0.0173533	3.35097
TCGA-AB-2877	1.74795	0	3.38041	5.1499	15.0916	6.82253	27.8728	14.8967	0	8.03548	4.51005	1.87147	0.593813	13.2022	2.7693	0	31.9932	39.8635	0.451682	10.0059	1.0744	8.29453	11.9487	4.66033	5.01451	6.50818	5.26554	1.41553	0.239649	3.72821	23.3412	11.739	14.9545	9.06996	7.90599	17.1075	1.80539	4.47457	0	1.438	5.92304	0.107566	4.17548	0.0572256	0.396004	0.0900491	1.84742	0	2.39842
TCGA-AB-2977	0.0849315	1	0.974594	0.816187	0.98544	8.11034	14.9949	4.76885	0	2.87445	0.344191	0.169272	0.138111	3.79311	0.770111	0	8.87856	13.6527	0.802228	6.77243	1.03657	0.590808	0.865438	3.75889	0.922891	2.93527	1.51922	0.909713	0.0975422	1.19003	12.3102	0.710243	5.14654	1.95754	27.2284	1.70425	0.0341782	0.667789	0.140344	0.407161	0.893659	0.0875631	4.59326	0	0.0632087	0	0.230185	0	0.549116
TCGA-AB-2857	0.838356	1	2.01686	7.56232	7.3415	6.1115	9.52705	4.65245	0	4.74735	2.1962	0	0.0714529	7.68607	1.72409	5.40804	8.57435	3.84258	1.22783	3.50378	0.0335174	1.92129	11.0183	2.2328	3.63609	6.23982	3.98605	1.19231	0.403715	2.83427	8.26646	2.51091	7.5782	3.80882	0.192093	6.65062	0.601201	1.94729	0	0.860148	4.64493	2.71809	0.891136	2.30161	1.05953	0.189622	0.936827	0	1.57828
TCGA-AB-2973	1.66849	1	2.79449	7.56672	5.14058	1.9224	18.3068	10.4867	0	7.53988	3.13964	0.108567	0	7.80528	3.64612	0.0166777	24.17	1.47242	1.13626	2.58273	0	2.16532	13.6355	2.45552	2.68641	4.04315	3.27118	1.24473	0.0156403	2.78205	9.66356	2.65728	11.7647	3.79386	0.238141	15.4279	0.964529	11.8757	0	1.26219	2.10608	0	0.810153	0.0298779	0.00810812	0.141046	0.590541	0	2.50446
TCGA-AB-2853	0.243836	1	2.27326	4.6139	7.16385	5.16401	20.8036	12.5861	0	4.94844	3.22248	0	0.186699	6.12456	4.36605	0	23.3818	7.64275	2.90694	1.23716	0	1.44519	7.78239	2.54064	3.26286	4.57924	3.96068	1.53036	0.0219763	3.25544	19.642	6.35708	13.4385	5.36911	0	6.93338	0.86244	4.59566	0	1.75823	2.50975	0	2.32844	0.0104954	0.0740529	0.0660614	0.331909	0.025627	1.48459
TCGA-AB-2872	1.74795	0	1.23637	5.64277	20.9539	5.73693	19.9315	20.4146	0	10.039	5.62143	0.192135	0.235147	11.4363	4.03688	0.0147575	26.4261	26.3797	13.8674	4.15521	1.10304	3.92783	18.3012	2.44934	5.11683	8.7421	4.12627	1.2391	4.08268	4.06826	17.8432	7.23111	13.4433	5.67559	7.37529	43.2209	16.41	7.44202	1.75229	1.67531	4.93027	0.0993898	9.86682	0.145408	5.92621	0.0416023	1.18444	1.40406	3.39342
TCGA-AB-2846	3.8411	1	2.29888	5.69036	12.3816	6.27467	16.7465	1.43422	0	3.56507	2.8179	0	0.138455	4.75321	2.72316	0.0130339	17.5047	1.17779	1.20634	1.7432	0	3.55368	10.3734	2.23305	2.77557	4.85604	5.22174	0.972779	0.0244463	2.95777	11.0238	6.64546	7.40833	4.65008	0.062037	9.71405	1.09643	4.99047	0	1.19051	3.66688	0.175563	2.42898	0.0467001	0.0190099	0	0.492285	0.0142537	1.28446
TCGA-AB-2840	0.0767123	1	3.91704	5.39827	29.8001	15.9878	19.5554	23.9635	0	6.27151	3.45981	0.321268	3.23288	7.04909	4.30514	0.0164506	31.2054	29.372	11.1444	3.58975	1.4755	5.01922	9.14111	4.00745	4.26668	7.05588	8.03227	2.68578	1.57359	4.57064	25.8959	8.59857	10.7279	4.81909	10.1006	38.1986	3.93532	6.68276	0.887877	3.24132	10.7288	0	6.81433	0.0147356	2.8232	0	0.990251	1.36726	1.54398
TCGA-AB-2825	0.580822	1	2.06812	3.88955	5.9619	2.05387	10.3797	5.37606	0	4.50754	1.98319	0	0.155696	3.16251	2.36773	0.0146569	14.5687	1.23311	0.753645	2.68248	0	1.90295	8.46255	1.64792	3.00115	1.95982	2.99715	1.02554	0.0412358	1.9766	9.04057	2.71745	5.39273	1.58313	0	10.8139	1.5412	3.45611	0	0.726756	1.56974	0	1.59227	0.0393865	0.0356284	0.0413186	0.207595	0.0480859	1.37563
TCGA-AB-2998	0.0849315	1	2.50601	3.78401	18.1536	12.5699	14.9219	12.4083	0	4.46833	2.40808	0	2.15615	5.26373	2.49199	0	14.8877	19.1287	7.75802	3.04805	1.65197	1.05412	8.8115	2.13721	4.13765	4.08582	3.67058	1.38866	0.87561	3.17334	17.3491	4.32884	8.41233	2.65744	18.2914	29.6977	3.30819	3.03282	0.146067	1.20067	4.91008	0.091134	4.05154	0.0121209	2.53277	0.11444	0.718716	1.33183	2.34954
TCGA-AB-2821	2.25205	1	4.40062	9.43591	24.3864	4.10728	10.0967	7.88318	0.038593	4.60204	3.92143	0	0.316462	7.37864	2.79129	0.104269	16.7273	0.742632	1.57013	3.87953	0	3.191	17.4593	2.59187	5.81537	3.77069	3.7919	1.52862	0.29335	3.59	9.14427	8.55015	7.55936	4.6317	0.141796	7.58699	0.469888	4.86865	0	0.894082	6.78598	0.300959	3.13114	0.0933983	0.984872	0.0419914	0.632925	0.0488688	1.74753
TCGA-AB-2885	0.586301	1	2.5777	10.3423	11.8156	4.41679	14.7011	0.962718	0	5.37336	2.72672	0	0.354853	5.48199	3.84942	0.0334051	15.7149	0.0693935	3.90768	3.99744	0	3.03596	10.127	2.59331	4.37763	5.81862	3.34576	0.85703	0.203627	3.43751	12.0584	2.35019	11.867	2.02276	0	5.37966	1.1416	3.62652	0.0901474	2.28842	6.51454	0.337468	0.767105	0.418914	0.77954	0.0941709	0	0	2.35143
TCGA-AB-2886	0.49589	0	3.50042	7.79833	24.002	8.1181	18.1691	7.84204	0	4.94288	4.28736	0	0.622094	4.86458	5.12965	0.0130139	17.5766	4.67692	1.20449	1.3741	0	4.98443	8.30486	2.61284	4.6544	7.17221	1.6836	2.36752	0.0122045	2.81933	21.8922	10.1468	14.86	3.49287	0	3.89916	0.615796	2.21797	0	2.02077	7.15611	0	2.81606	0.0349714	0.0126538	0.110061	0.43009	0.0426956	3.11463
TCGA-AB-2896	0.586301	1	1.58849	5.63144	16.1851	5.73492	13.073	9.93078	0	4.2398	2.02718	0	0.166383	4.2364	1.80492	0	8.20033	3.00969	2.43626	1.98457	0	0.81343	7.72885	2.89313	3.33544	4.25083	1.50339	1.02288	0	2.4007	14.6655	7.8563	6.99497	1.79433	0.0745506	2.75706	0.905845	4.35157	0	1.45109	4.15617	0.105488	1.54939	0.0280601	0.0152296	0.0441549	0.258819	0	1.47005
TCGA-AB-2934	0.0767123	0	2.3778	3.86563	18.9077	3.68611	18.9614	8.40799	0	4.36177	2.03111	0	0.279431	5.31609	2.29468	0.0131525	10.7781	1.95353	1.21732	3.79588	0	1.45149	4.70101	2.7463	3.0881	4.36273	3.34818	1.34975	0.0616721	2.32222	10.2944	4.30008	10.3125	1.93723	0	3.64514	0.172876	1.96523	0	1.25284	4.45713	0	1.67278	0.106032	0.063943	0.0370777	0.310479	0	3.14781
TCGA-AB-2955	1.33973	1	4.16304	12.5721	23.429	8.01382	24.4095	26.2746	0	7.40376	6.35648	0	0.111435	10.8392	7.38859	0.0209805	28.1771	0.762709	2.69699	2.95369	0	2.86016	36.0069	3.87533	8.07642	10.081	6.39158	2.74027	0.314808	5.65877	24.4728	29.1653	23.3178	9.16762	0	12.8079	1.26853	9.94341	0	2.46388	5.96961	0.565203	3.27987	0.0751726	0.622199	0.0591451	0.544792	0	3.8398
TCGA-AB-2933	0.334247	1	2.42077	7.87885	11.4634	2.7736	33.6516	13.622	0	6.59057	3.22973	0	0.428813	8.09671	4.72999	0.048441	37.368	0.36897	1.01707	3.5235	0.0402298	3.14463	11.9399	2.24771	3.43852	5.09975	4.24525	0.677884	0.681421	3.67299	10.5916	9.76968	9.91532	5.94573	0	18.8073	0.594261	6.67252	0	1.74877	2.81339	0	2.21051	0.0289272	0.361106	0.0910388	0.304934	0	3.25829
TCGA-AB-2966	2.33973	1	4.26246	20.6176	16.9717	5.62869	31.5767	19.4025	0.04245	7.26788	5.25311	0	0.0870225	12.9459	8.01088	0.0163842	29.5877	0.629656	1.66386	4.38258	0	2.23358	13.8697	3.85969	7.69376	10.8564	6.15373	3.59207	0.399493	5.27984	11.7808	19.3111	32.0538	8.01728	0	7.67025	0.689132	5.54649	0	1.79584	4.32136	1.32415	1.15767	0.0733804	0.995681	0	0.154707	0	5.53589
[truncated: 23 more columns]
